# Supplementary material for: Aberrantly expressed miR-188-5p promotes gastric cancer metastasis by activating Wnt/β-catenin signaling
Source: BMC Cancer. 2019 May 28;19:505. doi: 10.1186/s12885-019-5731-0 (PMC6537442; doi:10.1186/s12885-019-5731-0)
Supplement: Supplementary file 1 — Excel spreadsheet 1. Accession codes of TCGA STAD samples. (XLSX 18 kb) [file 12885_2019_5731_MOESM1_ESM.xlsx]

## Sheet: Accession codes
patient.bcr_patient_barcode	patient.stage_event.tnm_pathologic_n	patient.vital_status
tcga-3m-ab46	n0	alive
tcga-3m-ab47	n2	NA
tcga-b7-5816	n0	alive
tcga-b7-5818	n0	alive
tcga-b7-a5ti	n3	alive
tcga-br-6452	n0	NA
tcga-br-6453	n1	alive
tcga-br-6454	n0	NA
tcga-br-6455	n1	dead
tcga-br-6456	n1	dead
tcga-br-6457	n0	NA
tcga-br-6458	n1	dead
tcga-br-6563	n1	alive
tcga-br-6564	n2	dead
tcga-br-6565	n0	dead
tcga-br-6566	n0	NA
tcga-br-6705	n3a	dead
tcga-br-6706	n1	dead
tcga-br-6707	n0	dead
tcga-br-6709	n3a	dead
tcga-br-6710	n0	NA
tcga-br-6801	n0	alive
tcga-br-6802	n2	alive
tcga-br-6803	n0	alive
tcga-br-6852	n0	alive
tcga-br-7196	n3a	NA
tcga-br-7197	n0	NA
tcga-br-7703	n0	alive
tcga-br-7704	n0	alive
tcga-br-7707	n0	alive
tcga-br-7715	n0	alive
tcga-br-7716	n1	alive
tcga-br-7717	n1	dead
tcga-br-7722	n1	dead
tcga-br-7723	n3a	dead
tcga-br-7851	n0	alive
tcga-br-7901	n1	dead
tcga-br-7957	n3a	dead
tcga-br-7958	n0	alive
tcga-br-7959	n1	alive
tcga-br-8058	n2	alive
tcga-br-8059	n1	dead
tcga-br-8060	n2	dead
tcga-br-8077	n1	NA
tcga-br-8078	n0	alive
tcga-br-8080	n3a	dead
tcga-br-8284	n3a	dead
tcga-br-8285	n3a	dead
tcga-br-8286	n0	alive
tcga-br-8289	n3a	dead
tcga-br-8291	n1	dead
tcga-br-8295	n0	dead
tcga-br-8296	n2	dead
tcga-br-8297	n3a	NA
tcga-br-8360	n0	NA
tcga-br-8361	n2	alive
tcga-br-8362	n3a	dead
tcga-br-8363	n0	dead
tcga-br-8364	n2	alive
tcga-br-8365	n0	dead
tcga-br-8366	n0	NA
tcga-br-8367	n3a	dead
tcga-br-8368	n0	NA
tcga-br-8369	n3a	NA
tcga-br-8370	n3a	NA
tcga-br-8371	n3a	dead
tcga-br-8372	n3a	alive
tcga-br-8373	n1	NA
tcga-br-8380	n3a	NA
tcga-br-8381	n1	NA
tcga-br-8382	n3a	dead
tcga-br-8384	n2	dead
tcga-br-8483	n2	NA
tcga-br-8484	n1	NA
tcga-br-8485	n3a	NA
tcga-br-8486	n0	alive
tcga-br-8487	n0	NA
tcga-br-8588	n0	NA
tcga-br-8589	n1	alive
tcga-br-8590	n2	dead
tcga-br-8591	n3a	alive
tcga-br-8592	n1	dead
tcga-br-8676	n3a	NA
tcga-br-8677	n3a	alive
tcga-br-8678	n0	alive
tcga-br-8679	n0	NA
tcga-br-8680	n2	alive
tcga-br-8682	n0	alive
tcga-br-8683	n2	dead
tcga-br-8686	n1	dead
tcga-br-8687	n2	dead
tcga-br-8690	n3a	NA
tcga-br-a44t	n0	alive
tcga-br-a44u	n3a	dead
tcga-br-a452	n1	dead
tcga-br-a453	n3a	dead
tcga-br-a4cq	n1	alive
tcga-br-a4cr	n3a	NA
tcga-br-a4cs	n3a	dead
tcga-br-a4iu	n1	alive
tcga-br-a4iv	n2	dead
tcga-br-a4iy	n0	NA
tcga-br-a4iz	n2	dead
tcga-br-a4j1	n1	dead
tcga-br-a4j2	n0	NA
tcga-br-a4j4	n2	NA
tcga-br-a4j5	n1	alive
tcga-br-a4j6	n0	NA
tcga-br-a4j8	n3a	NA
tcga-br-a4j9	n0	NA
tcga-br-a4pd	n0	alive
tcga-br-a4pf	n2	NA
tcga-br-a4qi	n0	dead
tcga-br-a4ql	n3a	dead
tcga-br-a4qm	n2	NA
tcga-cd-5798	n0	alive
tcga-cd-5799	n1	alive
tcga-cd-5800	n0	alive
tcga-cd-5801	n1	dead
tcga-cd-5802	n0	alive
tcga-cd-5803	n0	dead
tcga-cd-5804	n1	alive
tcga-cd-5813	n0	dead
tcga-cd-8524	n0	alive
tcga-cd-8525	n1	alive
tcga-cd-8526	n1	alive
tcga-cd-8527	n1	dead
tcga-cd-8528	n0	alive
tcga-cd-8529	n0	alive
tcga-cd-8530	n0	alive
tcga-cd-8531	n1	alive
tcga-cd-8532	n0	dead
tcga-cd-8533	n0	alive
tcga-cd-8534	n0	alive
tcga-cd-8535	n1	alive
tcga-cd-8536	n0	alive
tcga-cd-a486	n0	dead
tcga-cd-a487	n1	alive
tcga-cd-a489	n0	dead
tcga-cd-a48a	n0	alive
tcga-cd-a48c	n1	dead
tcga-cd-a4mg	n0	dead
tcga-cd-a4mh	n0	alive
tcga-cd-a4mi	n1	dead
tcga-cd-a4mj	n0	alive
tcga-cg-4437	n1	alive
tcga-cg-4441	n2	dead
tcga-cg-4449	n1	alive
tcga-cg-5716	n2	NA
tcga-cg-5717	n1	dead
tcga-cg-5718	n1	dead
tcga-cg-5719	n0	NA
tcga-cg-5720	n0	dead
tcga-cg-5721	n1	alive
tcga-cg-5722	n2	NA
tcga-cg-5723	n1	alive
tcga-cg-5724	n3	dead
tcga-cg-5725	n0	dead
tcga-cg-5726	n0	dead
tcga-cg-5727	n0	alive
tcga-cg-5728	n0	NA
tcga-cg-5730	n1	NA
tcga-cg-5732	n3	dead
tcga-cg-5733	n2	dead
tcga-cg-5734	n1	dead
tcga-d7-5577	n3	dead
tcga-d7-5578	n2	alive
tcga-d7-5579	n2	NA
tcga-d7-6518	n3	alive
tcga-d7-6519	n1	alive
tcga-d7-6520	n2	alive
tcga-d7-6521	n2	alive
tcga-d7-6522	n0	alive
tcga-d7-6524	n1	alive
tcga-d7-6525	n2	dead
tcga-d7-6526	n2	alive
tcga-d7-6527	n1	dead
tcga-d7-6528	n0	alive
tcga-d7-6815	n2	alive
tcga-d7-6817	n3	alive
tcga-d7-6818	n3	dead
tcga-d7-6820	n1	alive
tcga-d7-6822	n0	alive
tcga-d7-8570	n3a	alive
tcga-d7-8572	n2	alive
tcga-d7-8573	n0	alive
tcga-d7-8574	n3a	alive
tcga-d7-8575	n2	dead
tcga-d7-8576	n3a	dead
tcga-d7-8578	n0	alive
tcga-d7-8579	n2	alive
tcga-d7-a4yt	n3a	alive
tcga-d7-a4yu	n3a	alive
tcga-d7-a4yv	n1	dead
tcga-d7-a4yx	n1	NA
tcga-d7-a4yy	n3a	alive
tcga-d7-a4z0	n2	alive
tcga-d7-a6et	n3a	alive
tcga-d7-a6ev	n2	NA
tcga-d7-a6ex	n2	NA
tcga-d7-a6ey	n3a	dead
tcga-d7-a6ez	n2	dead
tcga-d7-a6f0	n0	alive
tcga-d7-a6f2	n0	alive
tcga-d7-a747	n1	dead
tcga-d7-a748	n3	dead
tcga-d7-a74a	n2	alive
tcga-d7-a74b	n3	dead
tcga-eq-5647	n3	dead
tcga-eq-8122	n1	dead
tcga-eq-a4so	n1	alive
tcga-f1-6177	n1	NA
tcga-f1-6874	n0	alive
tcga-f1-6875	n0	dead
tcga-f1-a448	n3b	alive
tcga-f1-a72c	n0	alive
tcga-fp-7735	n0	dead
tcga-fp-7829	n1	alive
tcga-fp-7916	n3a	dead
tcga-fp-7998	n3a	alive
tcga-fp-8099	n0	alive
tcga-fp-8209	n0	dead
tcga-fp-8210	n1	dead
tcga-fp-8211	n1	alive
tcga-fp-8631	n2	NA
tcga-fp-a4be	n0	alive
tcga-fp-a4bf	n2	dead
tcga-fp-a8cx	n3a	NA
tcga-fp-a9tm	n1	alive
tcga-hf-7132	n1	alive
tcga-hf-7133	n3	alive
tcga-hf-7136	n1	NA
tcga-hf-a5nb	n3a	alive
tcga-hj-7597	n0	dead
tcga-hu-8238	n2	NA
tcga-hu-8243	n3b	dead
tcga-hu-8244	n0	alive
tcga-hu-8245	n0	alive
tcga-hu-8249	n2	alive
tcga-hu-8602	n0	alive
tcga-hu-8604	n0	alive
tcga-hu-8608	n2	alive
tcga-hu-8610	n0	NA
tcga-hu-a4g2	n1	alive
tcga-hu-a4g3	n2	NA
tcga-hu-a4g6	n0	alive
tcga-hu-a4g8	n1	alive
tcga-hu-a4g9	n0	alive
tcga-hu-a4gc	n2	NA
tcga-hu-a4gd	n1	alive
tcga-hu-a4gf	n0	alive
tcga-hu-a4gh	n0	NA
tcga-hu-a4gj	n3a	alive
tcga-hu-a4gn	n1	alive
tcga-hu-a4gp	n1	NA
tcga-hu-a4gq	n2	dead
tcga-hu-a4gt	n0	NA
tcga-hu-a4gu	n1	NA
tcga-hu-a4gx	n2	alive
tcga-hu-a4gy	n1	NA
tcga-hu-a4h0	n3b	alive
tcga-hu-a4h2	n3b	NA
tcga-hu-a4h3	n3b	alive
tcga-hu-a4h4	n2	alive
tcga-hu-a4h5	n0	alive
tcga-hu-a4h6	n2	alive
tcga-hu-a4h8	n1	NA
tcga-hu-a4hb	n2	dead
tcga-hu-a4hd	n2	alive
tcga-in-7806	n1	alive
tcga-in-7808	n3	dead
tcga-in-8462	n1	alive
tcga-in-8663	n2	dead
tcga-in-a6ri	n0	alive
tcga-in-a6rj	n0	alive
tcga-in-a6rl	n1	dead
tcga-in-a6rn	n2	alive
tcga-in-a6ro	n0	NA
tcga-in-a6rp	n3	NA
tcga-in-a6rr	n1	dead
tcga-in-a6rs	n0	alive
tcga-in-a7nr	n3	alive
tcga-in-a7nt	n1	alive
tcga-in-a7nu	n3	alive
tcga-in-ab1v	n0	alive
tcga-in-ab1x	n0	alive
tcga-ip-7968	n2	NA
tcga-kb-a6f5	n2	NA
tcga-kb-a6f7	n1	alive
tcga-kb-a93j	n1	NA
tcga-mx-a5ug	n1	dead
tcga-mx-a5uj	n2	alive
tcga-mx-a663	n0	dead
tcga-r5-a7o7	n1	alive
tcga-r5-a7ze	n2	dead
tcga-r5-a7zf	n1	dead
tcga-r5-a7zi	n1	alive
tcga-r5-a804	n2	dead
tcga-r5-a805	n2	dead
tcga-rd-a7bs	n1	dead
tcga-rd-a7bw	n0	dead
tcga-rd-a7c1	n0	dead
tcga-rd-a8mv	n2	NA
tcga-rd-a8mw	n2	dead
tcga-rd-a8n0	n2	NA
tcga-rd-a8n1	n2	NA
tcga-rd-a8n2	n0	NA
tcga-rd-a8n4	n1	NA
tcga-rd-a8n5	n1	dead
tcga-rd-a8n6	n2	dead
tcga-rd-a8n9	n1	NA
tcga-rd-a8nb	n1	dead
tcga-sw-a7ea	n0	alive
tcga-sw-a7eb	n2	alive
tcga-vq-a8dl	n0	dead
tcga-vq-a8dt	n3a	alive
tcga-vq-a8du	n2	dead
tcga-vq-a8dv	n0	dead
tcga-vq-a8dz	n3	dead
tcga-vq-a8e0	n2	dead
tcga-vq-a8e2	n2	alive
tcga-vq-a8e3	n0	dead
tcga-vq-a8e7	n1	alive
tcga-vq-a8p2	n1	alive
tcga-vq-a8p3	n1	alive
tcga-vq-a8p5	n0	dead
tcga-vq-a8p8	n0	alive
tcga-vq-a8pb	n0	dead
tcga-vq-a8pc	n1	dead
tcga-vq-a8pd	n3	dead
tcga-vq-a8pe	n3a	dead
tcga-vq-a8pf	n3b	dead
tcga-vq-a8ph	n3	dead
tcga-vq-a8pj	n2	dead
tcga-vq-a8pk	n3a	dead
tcga-vq-a8pm	n3	dead
tcga-vq-a8po	n0	dead
tcga-vq-a8pp	n1	dead
tcga-vq-a8pq	n1	dead
tcga-vq-a8pu	n1	dead
tcga-vq-a8px	n0	alive
tcga-vq-a91a	n3a	alive
tcga-vq-a91d	n2	dead
tcga-vq-a91e	n0	alive
tcga-vq-a91k	n1	alive
tcga-vq-a91n	n3	dead
tcga-vq-a91q	n3	dead
tcga-vq-a91s	n1	alive
tcga-vq-a91u	n1	dead
tcga-vq-a91v	n2	alive
tcga-vq-a91w	n1	NA
tcga-vq-a91x	n2	dead
tcga-vq-a91y	n3b	dead
tcga-vq-a91z	n1	alive
tcga-vq-a922	n1	dead
tcga-vq-a923	n1	dead
tcga-vq-a924	n0	dead
tcga-vq-a925	n2	dead
tcga-vq-a927	n3	dead
tcga-vq-a928	n3	dead
tcga-vq-a92d	n0	alive
tcga-vq-a94o	n3	dead
tcga-vq-a94r	n2	dead
tcga-vq-a94t	n2	dead
tcga-vq-a94u	n0	alive
tcga-vq-aa64	n2	dead
tcga-vq-aa68	n3	alive
tcga-vq-aa69	n2	alive
tcga-vq-aa6a	n3a	alive
tcga-vq-aa6b	n2	alive
tcga-vq-aa6d	n1	alive
tcga-vq-aa6f	n1	alive
tcga-vq-aa6g	n0	dead
tcga-vq-aa6i	n3	dead
tcga-vq-aa6j	n2	alive
tcga-vq-aa6k	n3a	dead
tcga-za-a8f6	n0	alive
tcga-zq-a9cr	n3	dead
